# Supplementary material for: Effect of estradiol and predator cues on behavior and brain responses of captive female house sparrows (Passer domesticus)
Source: Front Physiol. 2023 Jun 23;14:1172865. doi: 10.3389/fphys.2023.1172865 (PMC10326312; doi:10.3389/fphys.2023.1172865)
Supplement: Supplementary file 1 [file DataSheet1.xlsx]

## Sheet: Sheet1
Bird_ID_Region	Hormone_treatment	Sound_treatment	Average_area (mm^2)	Average_density (cells/mm^2)	Stdev_density
090_AMV	Empty	Predator	0.313222	683.272	91.412
097_AMV	Empty	Predator	0.346188	302.508	76.1391
099_AMV	Empty	Predator	0.396729	597.437	67.9386
108_AMV	Empty	Predator	0.346741	420.839	92.8236
115_AMV	Empty	Predator	0.348957	634.876	89.0426
120_AMV	Empty	Predator	0.408022	526.956	86.5157
132_AMV	Empty	Predator	0.36756	633.138	167.669
147_AMV	Empty	Predator	0.32694	490.774	82.6887
090_cHP	Empty	Predator	0.31075	517.025	108.948
097_cHP	Empty	Predator	0.182097	164.551	212.512
099_cHP	Empty	Predator	0.389495	56.0607	35.3159
108_cHP	Empty	Predator	0.385371	175.718	56.5716
115_cHP	Empty	Predator	0.418518	158.274	45.1547
120_cHP	Empty	Predator	0.298482	281.629	170.236
132_cHP	Empty	Predator	0.168917	346.45	104.781
147_cHP	Empty	Predator	0.361329	111.656	41.3298
090_CMM	Empty	Predator	N/A	N/A	N/A
097_CMM	Empty	Predator	0.374139	1834.63	325.383
099_CMM	Empty	Predator	0.359776	2119.3	303.306
108_CMM	Empty	Predator	0.470368	2410.64	139.975
115_CMM	Empty	Predator	0.431776	2449.18	301.875
120_CMM	Empty	Predator	0.428498	2746.61	315.78
132_CMM	Empty	Predator	0.421187	2712.4	30.936
147_CMM	Empty	Predator	0.436894	2699.78	432.264
090_HA	Empty	Predator	0.461542	1741.63	246.047
097_HA	Empty	Predator	0.451421	969.509	195.826
099_HA	Empty	Predator	0.468649	1270.95	245.785
108_HA	Empty	Predator	0.478156	1049.73	270.856
115_HA	Empty	Predator	0.465585	1268.41	171.543
120_HA	Empty	Predator	0.445099	2070.8	305.382
132_HA	Empty	Predator	0.487726	1665.18	166.79
147_HA	Empty	Predator	N/A	N/A	N/A
090_NCL	Empty	Predator	0.419311	1342.82	218.4
097_NCL	Empty	Predator	0.410816	1401.76	505.392
099_NCL	Empty	Predator	0.425299	1656.02	524.891
108_NCL	Empty	Predator	0.434002	1341.6	400.786
115_NCL	Empty	Predator	0.42072	912.39	347.106
120_NCL	Empty	Predator	0.396563	1837.5	508.779
132_NCL	Empty	Predator	0.406838	1854.02	514.054
147_NCL	Empty	Predator	0.380128	1595.96	435.818
090_NCM	Empty	Predator	0.498182	2171.9	358.784
097_NCM	Empty	Predator	0.498182	2064.76	258.15
099_NCM	Empty	Predator	0.498182	2104.65	347.746
108_NCM	Empty	Predator	0.498182	2091.6	170.482
115_NCM	Empty	Predator	0.498182	2091.6	321.255
120_NCM	Empty	Predator	0.498182	1596.09	198.165
132_NCM	Empty	Predator	0.498182	2041.09	584.825
147_NCM	Empty	Predator	0.498182	1812.19	452.173
086_AMV	Estradiol	Predator	0.376206	591.872	127.544
105_AMV	Estradiol	Predator	0.309944	462.78	80.3571
117_AMV	Estradiol	Predator	0.308634	441.074	43.2635
124_AMV	Estradiol	Predator	0.288955	303.226	104.743
131_AMV	Estradiol	Predator	0.398073	406.603	48.8118
138_AMV	Estradiol	Predator	0.407321	682.615	56.1653
139_AMV	Estradiol	Predator	0.405851	530.141	79.7886
145_AMV	Estradiol	Predator	0.321917	547.41	118.95
150_AMV	Estradiol	Predator	0.362959	574.901	132.688
086_cHP	Estradiol	Predator	0.414682	345.853	184.512
105_cHP	Estradiol	Predator	0.378917	295.953	66.3874
117_cHP	Estradiol	Predator	0.373605	163.666	81.422
124_cHP	Estradiol	Predator	0.354468	354.321	111.478
131_cHP	Estradiol	Predator	0.375039	143.701	52.6934
138_cHP	Estradiol	Predator	0.289127	164.251	114.327
139_cHP	Estradiol	Predator	N/A	N/A	N/A
145_cHP	Estradiol	Predator	0.343916	200.527	36.8623
150_cHP	Estradiol	Predator	0.358812	273.165	37.6902
086_CMM	Estradiol	Predator	0.456861	1756.48	713.551
105_CMM	Estradiol	Predator	0.483984	1219.5	75.1028
117_CMM	Estradiol	Predator	0.401587	2412.5	513.093
124_CMM	Estradiol	Predator	N/A	N/A	N/A
131_CMM	Estradiol	Predator	0.423351	1322.67	248.898
138_CMM	Estradiol	Predator	0.431195	1594.72	250.724
139_CMM	Estradiol	Predator	0.462133	2106.95	151.775
145_CMM	Estradiol	Predator	0.40553	2939.94	607.08
150_CMM	Estradiol	Predator	0.325925	2500.29	177.36
086_HA	Estradiol	Predator	0.487526	1723.76	340.691
105_HA	Estradiol	Predator	0.457382	1176.08	294.666
117_HA	Estradiol	Predator	0.481893	1130.76	294.512
124_HA	Estradiol	Predator	0.482663	1263.88	208.941
131_HA	Estradiol	Predator	0.479671	663.64	172.076
138_HA	Estradiol	Predator	0.457294	1011.3	296.88
139_HA	Estradiol	Predator	0.465256	1329.12	171.013
145_HA	Estradiol	Predator	0.468532	1266.28	405.521
150_HA	Estradiol	Predator	N/A	N/A	N/A
086_NCL	Estradiol	Predator	0.38736	1355.74	344.811
105_NCL	Estradiol	Predator	0.418384	1461.28	165.602
117_NCL	Estradiol	Predator	0.37198	1444.78	602.578
124_NCL	Estradiol	Predator	0.423501	957.994	280.926
131_NCL	Estradiol	Predator	0.424837	822.792	257.73
138_NCL	Estradiol	Predator	0.404688	950.236	289.565
139_NCL	Estradiol	Predator	0.428372	823.444	498.983
145_NCL	Estradiol	Predator	0.427309	1561.51	706.959
150_NCL	Estradiol	Predator	0.448606	1160.86	130.479
086_NCM	Estradiol	Predator	0.498182	2688.52	302.302
105_NCM	Estradiol	Predator	0.498182	1747.55	418.305
117_NCM	Estradiol	Predator	N/A	N/A	N/A
124_NCM	Estradiol	Predator	0.498182	1704.2	458.073
131_NCM	Estradiol	Predator	0.498182	1927.41	215.686
138_NCM	Estradiol	Predator	0.498182	1988.83	132.073
139_NCM	Estradiol	Predator	0.498182	2537.22	138.576
145_NCM	Estradiol	Predator	0.498182	2712.86	240.222
150_NCM	Estradiol	Predator	0.498182	1849.58	160.834
093_AMV	Empty	Sparrow	0.348793	429.131	120.188
104_AMV	Empty	Sparrow	0.332567	576.181	152.24
118_AMV	Empty	Sparrow	0.348907	645.842	91.1726
130_AMV	Empty	Sparrow	0.323848	425.617	127.298
134_AMV	Empty	Sparrow	0.361507	415.681	162.843
136_AMV	Empty	Sparrow	0.343389	565.014	37.4983
148_AMV	Empty	Sparrow	0.364207	660.616	140.693
149_AMV	Empty	Sparrow	0.392534	526.966	72.3591
093_cHP	Empty	Sparrow	0.399023	154.153	37.9361
104_cHP	Empty	Sparrow	0.378704	237.589	109.53
118_cHP	Empty	Sparrow	0.411764	196.61	75.6314
130_cHP	Empty	Sparrow	0.394814	175.702	32.8444
134_cHP	Empty	Sparrow	0.40137	178.095	52.3375
136_cHP	Empty	Sparrow	0.406466	80.1089	46.0632
148_cHP	Empty	Sparrow	0.416119	282.812	118.688
149_cHP	Empty	Sparrow	0.396965	171.102	67.3624
093_CMM	Empty	Sparrow	0.397706	2425.01	490.078
104_CMM	Empty	Sparrow	0.421026	2602.89	295.455
118_CMM	Empty	Sparrow	0.43712	2399.7	445.641
130_CMM	Empty	Sparrow	0.421972	2161.51	292.469
134_CMM	Empty	Sparrow	0.425495	2675.09	419.287
136_CMM	Empty	Sparrow	0.408399	3315.31	432.044
148_CMM	Empty	Sparrow	0.444131	1974.3	320.997
149_CMM	Empty	Sparrow	0.392745	1858.84	735.363
093_HA	Empty	Sparrow	0.463277	1769.98	181.711
104_HA	Empty	Sparrow	0.455902	1545.8	133.771
118_HA	Empty	Sparrow	0.474679	1458.35	258.073
130_HA	Empty	Sparrow	0.473773	1140.21	288.676
134_HA	Empty	Sparrow	0.469764	1862.26	168.775
136_HA	Empty	Sparrow	0.476317	1862.58	136.998
148_HA	Empty	Sparrow	N/A	N/A	N/A
149_HA	Empty	Sparrow	N/A	N/A	N/A
093_NCL	Empty	Sparrow	0.444979	1097.43	294.445
104_NCL	Empty	Sparrow	0.430455	1348.88	314.225
118_NCL	Empty	Sparrow	0.379107	1251.44	213.355
130_NCL	Empty	Sparrow	0.421219	1130.05	248.977
134_NCL	Empty	Sparrow	0.436871	2681.41	466.128
136_NCL	Empty	Sparrow	0.406336	1767.82	498.968
148_NCL	Empty	Sparrow	0.424879	1726.49	431.122
149_NCL	Empty	Sparrow	0.433499	941.469	438.535
093_NCM	Empty	Sparrow	0.498182	1680.39	380.906
104_NCM	Empty	Sparrow	0.498182	2374.23	305.008
118_NCM	Empty	Sparrow	0.498182	1814.6	559.145
130_NCM	Empty	Sparrow	0.498182	1559.67	383.311
134_NCM	Empty	Sparrow	0.498182	2088.93	332.445
136_NCM	Empty	Sparrow	0.498182	2545.65	267.831
148_NCM	Empty	Sparrow	0.498182	2162.11	101.468
149_NCM	Empty	Sparrow	N/A	N/A	N/A
092_AMV	Estradiol	Sparrow	0.36061	551.267	74.1514
100_AMV	Estradiol	Sparrow	0.315096	642.241	79.523
111_AMV	Estradiol	Sparrow	0.374695	236.369	97.4086
114_AMV	Estradiol	Sparrow	0.351445	479.996	144.145
119_AMV	Estradiol	Sparrow	0.399392	342.866	76.5521
125_AMV	Estradiol	Sparrow	0.351633	695.216	176.162
140_AMV	Estradiol	Sparrow	0.36412	573.408	71.8593
143_AMV	Estradiol	Sparrow	0.312323	667.243	111.634
092_cHP	Estradiol	Sparrow	0.407979	122.345	24.2085
100_cHP	Estradiol	Sparrow	0.356514	312.625	112.811
111_cHP	Estradiol	Sparrow	0.243745	239.195	109.828
114_cHP	Estradiol	Sparrow	N/A	N/A	N/A
119_cHP	Estradiol	Sparrow	0.386735	211.152	73.8326
125_cHP	Estradiol	Sparrow	0.396736	273.013	6.1265
140_cHP	Estradiol	Sparrow	0.422615	101.421	43.641
143_cHP	Estradiol	Sparrow	0.409157	183.349	63.5932
092_CMM	Estradiol	Sparrow	0.42433	2574.12	257.732
100_CMM	Estradiol	Sparrow	0.458459	2120.68	258.723
111_CMM	Estradiol	Sparrow	0.433655	1949.15	162.111
114_CMM	Estradiol	Sparrow	N/A	N/A	N/A
119_CMM	Estradiol	Sparrow	N/A	N/A	N/A
125_CMM	Estradiol	Sparrow	0.425843	1704.4	307.452
140_CMM	Estradiol	Sparrow	0.413969	2204.69	1010.5
143_CMM	Estradiol	Sparrow	0.336128	2141.34	214.253
092_HA	Estradiol	Sparrow	0.42225	1511.04	268.412
100_HA	Estradiol	Sparrow	0.473635	1230.16	262.173
111_HA	Estradiol	Sparrow	0.465446	1381.79	328.458
114_HA	Estradiol	Sparrow	0.490369	1581	289.523
119_HA	Estradiol	Sparrow	0.477459	1080.87	266.916
125_HA	Estradiol	Sparrow	0.482954	1496.16	127.43
140_HA	Estradiol	Sparrow	0.440466	1063.73	209.923
143_HA	Estradiol	Sparrow	0.448512	1327.13	299.507
092_NCL	Estradiol	Sparrow	0.429068	621.277	274.005
100_NCL	Estradiol	Sparrow	0.399406	1756.63	206.219
111_NCL	Estradiol	Sparrow	0.413419	1230.34	489.498
114_NCL	Estradiol	Sparrow	0.405756	1459.07	383.2
119_NCL	Estradiol	Sparrow	0.386114	897.375	255.362
125_NCL	Estradiol	Sparrow	0.409879	617.512	190.313
140_NCL	Estradiol	Sparrow	0.4298	1369.67	322.999
143_NCL	Estradiol	Sparrow	0.434404	1710.78	93.3162
092_NCM	Estradiol	Sparrow	0.498182	2404.74	249.81
100_NCM	Estradiol	Sparrow	0.498182	2355.76	46.0936
111_NCM	Estradiol	Sparrow	0.498182	1613.87	270.536
114_NCM	Estradiol	Sparrow	N/A	N/A	N/A
119_NCM	Estradiol	Sparrow	0.498182	2231.45	264.174
125_NCM	Estradiol	Sparrow	N/A	N/A	N/A
140_NCM	Estradiol	Sparrow	0.498182	2031.79	416.98
143_NCM	Estradiol	Sparrow	0.498182	2794.49	199.083
