# Supplementary material for: Effect of estradiol and predator cues on behavior and brain responses of captive female house sparrows (Passer domesticus)
Source: Front Physiol. 2023 Jun 23;14:1172865. doi: 10.3389/fphys.2023.1172865 (PMC10326312; doi:10.3389/fphys.2023.1172865)
Supplement: Supplementary file 2 [file DataSheet2.XLSX]

## Sheet: Sheet1
Bird_ID	Hormone_Treatment	Sound_Treatment	Movement	Movement_Box_Cox_Transformed	Feed_Duration	Calls	Beak_Wipes	Feather_Ruffles	Preen_Events
86	Estradiol	Predator	0	0	0	0	0	0	0
90	Empty	Predator	0	0	0	0	0	0	0
92	Estradiol	Sparrow	209	327.447	168.5	0	39	6	28
93	Empty	Sparrow	965	536.751	94.016	0	0	1	0
97	Empty	Predator	1	21.7558	0	0	0	0	0
99	Empty	Predator	7	78.699	60.753	0	0	0	0
100	Estradiol	Sparrow	594	461.276	116.748	0	5	0	0
104	Empty	Sparrow	1198	573.53	0.996	976	0	0	0
105	Estradiol	Predator	96	248.789	0	337	0	0	0
108	Empty	Predator	995	541.834	0	0	0	0	0
111	Estradiol	Sparrow	191	317.507	515.497	0	1	2	1
114	Estradiol	Sparrow	146	289.196	195.506	0	14	0	1
115	Empty	Predator	0	0	0	0	0	0	0
117	Estradiol	Predator	406	408.317	0	0	0	0	0
118	Empty	Sparrow	3	47.7177	0	0	0	1	0
119	Estradiol	Sparrow	1320	590.694	26.25	0	1	0	0
120	Empty	Predator	59	207.133	147.747	12	0	1	0
124	Estradiol	Predator	634	470.876	0	0	0	0	0
125	Estradiol	Sparrow	354	390.474	554.749	0	13	1	0
130	Empty	Sparrow	1573	622.829	0	0	0	0	0
131	Estradiol	Predator	513	440.259	17.248	0	0	0	0
132	Empty	Predator	0	0	0	0	0	0	0
134	Empty	Sparrow	475	429.537	18.999	35	15	3	2
136	Empty	Sparrow	1183	571.331	3.748	0	0	0	0
138	Estradiol	Predator	826	511.531	0	0	0	0	0
139	Estradiol	Predator	157	296.657	0	169	0	0	0
143	Estradiol	Sparrow	327	380.43	342.509	25	13	0	0
145	Estradiol	Predator	1	21.7558	0	0	7	2	0
147	Empty	Predator	462	425.723	0	0	0	0	0
148	Empty	Sparrow	312	374.58	16.509	0	0	1	0
149	Empty	Sparrow	397	405.355	125.247	36	0	0	0
150	Estradiol	Predator	0	0	0	0	0	0	0
